# Supplementary material for: The Importance of Livestock Demography and Infrastructure in Driving Foot and Mouth Disease Dynamics
Source: Life (Basel). 2022 Oct 14;12(10):1604. doi: 10.3390/life12101604 (PMC9605081; doi:10.3390/life12101604)
Supplement: Supplementary file 1 [file life-12-01604-s001.zip]

Archive with 1 entries (1 files):
- life-1851139-SupplementaryMaterials.pdf
